# Supplementary material for: Metabolomic Profiling of Hepatitis B-Associated Liver Disease Progression: Chronic Hepatitis B, Cirrhosis, and Hepatocellular Carcinoma
Source: Metabolites. 2025 Jul 29;15(8):504. doi: 10.3390/metabo15080504 (PMC12388518; doi:10.3390/metabo15080504)
Supplement: Supplementary file 1 [file metabolites-15-00504-s001.zip]

Archive with 2 entries (2 files):
- metabolites-3693030-supplementary (5).pdf
- metabolites-3693030-supplementary Table 1.xlsx
