# Supplementary material for: Metabolomic Profiling of Hepatitis B-Associated Liver Disease Progression: Chronic Hepatitis B, Cirrhosis, and Hepatocellular Carcinoma
Source: Metabolites. 2025 Jul 29;15(8):504. doi: 10.3390/metabo15080504 (PMC12388518; doi:10.3390/metabo15080504)
Supplement: Supplementary file 1 [file metabolites-15-00504-s001.zip › metabolites-3693030-supplementary Table 1.xlsx]

## Sheet: HBV_Metabolites_supplementary T
Supplementary Table 1 Correlation coefficient values for identified serum metabolites in patients with HBV.
Sample	Group	Glycocholate	2-Hydroxyisovalerate	2-Hydroxyvalerate	Isoleucine	2-Aminobutyrate	2'-Deoxyadenosine	2-Hydroxybutyrate	3-Hydroxybutyrate	Ethanol	Glutamate	3-Hydroxyisobutyrate	5,6-Dihydrothymine	Acetate	Alanine	Alloisoleucine	Citrulline	Taurine	Anserine	Oxypurinol	Asparagine	Aspartate	Serine	Carnosine	Cellobiose	Citrate	Creatinine	Creatine Phosphate	Cystine	DMA	Formate	Glucitol	Glucose	Glycerol	Glucuronate	Glutamine	Glycolate	Phenylalanine	Histamine	Histidine	Homoserine	Proline	Methylamine	Lactate	Lysine	Ornithine	Malate	Mannitol	Mannose
CHBH_10	1	0.00086764	0.00203232	0.0159256	0.0388537	0.0193317	0.00191651	0.0218218	0.0133934	0.0043494	0.185397	0.00373646	0.0003815	0.0108926	0.0391319	0.00342577	0.0310694	0.557721	0.00078009	0.00054087	0.00538698	0.00942989	0.0175082	0.00108515	0.0881732	0.0154039	0.0126883	0.0244855	0.0223219	0.00359617	0.0018853	0.155558	0.88821	0.0920397	0.0309668	0.0483435	0.00626507	0.015763	0.0153261	0.0107653	0.00639768	0.0618319	0.00051595	0.184583	0.0162406	0.014152	0.00530792	0.145773	0.0168781
CHBH_102	1	0.0026952	0.0052618	0.019644	0.037687	0.0338619	0.0071159	0.0390604	0.0317772	0.013786	0.306329	0.0082959	0.001726	0.0115038	0.0760232	0.0073337	0.0469221	0.627624	0.0104883	0.0025508	0.0111429	0.0149064	0.025632	0.0049856	0.198873	0.0249994	0.0165404	0.0328697	0.0480496	0.0066873	0.0047427	0.227678	1.47798	0.120457	0.0453272	0.0810529	0.0078765	0.0190407	0.0136221	0.0190956	0.014731	0.0903451	0.0024792	0.381871	0.0235209	0.0190505	0.0123936	0.238529	0.0203147
CHBH_103	1	0.0021071	0.0030973	0.011286	0.0323757	0.0184134	0.0043325	0.0194139	0.0117388	0.0057594	0.180724	0.0081459	0.0016206	0.0073226	0.0330912	0.0044718	0.0270396	0.52328	0.0058789	0.0015656	0.0083261	0.0094578	0.0224213	0.0026386	0.101809	0.0151431	0.0120741	0.0266337	0.0156158	0.0044948	0.0037385	0.112015	0.727951	0.063315	0.0262966	0.0854369	0.0057031	0.0153673	0.018772	0.0131242	0.0089658	0.0619243	0.0013175	0.118699	0.0162402	0.0133005	0.0083814	0.135479	0.0131227
CHBH_105	1	0.0024909	0.0059456	0.008582	0.0306082	0.0178441	0.0064321	0.0215492	0.0111582	0.0063036	0.182039	0.0066729	0.0012418	0.0092598	0.0389922	0.0050407	0.0310726	0.560963	0.0100406	0.0022688	0.0093437	0.0109963	0.02308	0.003195	0.115348	0.0181866	0.0133628	0.0259767	0.0237357	0.004589	0.0047889	0.124976	0.849329	0.068024	0.0267046	0.0671719	0.0071031	0.0171099	0.0184508	0.0117834	0.0094185	0.0665205	0.0023767	0.148032	0.0169519	0.0134815	0.0082056	0.138109	0.0130326
CHBH_108	1	0.0026715	0.0035455	0.013419	0.0376094	0.0188287	0.0052806	0.0214071	0.008661	0.0048555	0.219593	0.0062238	0.001416	0.0139848	0.0578182	0.0068391	0.0407074	0.53747	0.0073279	0.0020224	0.0061872	0.0080042	0.0222742	0.0037773	0.149758	0.0136127	0.0159578	0.0299527	0.0391504	0.0034757	0.0031755	0.165512	1.12992	0.100344	0.035277	0.0572149	0.0041572	0.0135183	0.009134	0.0094499	0.0108319	0.0701196	0.0014392	0.328375	0.017319	0.0140355	0.0057109	0.183109	0.0112189
CHBH_11	1	0.00088744	0.00147822	0.0161606	0.0387188	0.0205527	0.00285901	0.0219623	0.0212326	0.0197887	0.169101	0.00560286	0.0004963	0.0123916	0.0490479	0.00452777	0.033685	0.507085	0.00066849	0.00058047	0.00431218	0.0113805	0.0173497	0.00069825	0.0672836	0.019048	0.0117545	0.0212799	0.0187757	0.00416607	0.0019283	0.110984	0.683772	0.0805147	0.0213717	0.0820832	0.00836557	0.0178127	0.0142645	0.00966564	0.00573818	0.0601232	0.00060215	0.14357	0.015869	0.013769	0.00694342	0.117893	0.0228052
CHBH_111	1	0.0021048	0.0031855	0.0061497	0.0282732	0.019244	0.0060928	0.020999	0.0085061	0.0050503	0.185244	0.00586	0.0017154	0.0099928	0.0466642	0.0046807	0.0357628	0.531608	0.0078542	0.0015882	0.0095326	0.0993719	0.0221	0.0040133	0.106361	0.133536	0.0141005	0.0292897	0.0851221	0.0916002	0.0056579	0.115793	1.50274	1.25222	0.0267366	0.0722859	0.0055776	0.0157813	0.0143746	0.415384	0.0081817	0.067365	0.238677	0.221489	0.0202595	0.0160685	0.0104691	0.141019	0.0208695
CHBH_112	1	0.001786	0.0038291	0.0051837	0.0236324	0.0165407	0.0047617	0.0225115	0.0079872	0.0044795	0.251062	0.0055024	0.0017962	0.0089428	0.0393342	0.0046594	0.0287162	0.525818	0.0073407	0.0014306	0.0087475	0.0930993	0.0212723	0.003816	0.16936	0.119092	0.0124932	0.0298477	0.0834331	0.0865982	0.0045141	0.183105	1.83859	1.05357	0.0393267	0.0632379	0.0054169	0.0149136	0.0118565	0.332777	0.0050843	0.0665316	0.188727	0.295538	0.0209908	0.0163215	0.0086168	0.203999	0.0086757
CHBH_113	1	0.0026123	0.0043096	0.0077659	0.0306547	0.0186257	0.0069895	0.0221839	0.0077157	0.004336	0.202785	0.0092028	0.0014934	0.0084018	0.0459322	0.0092168	0.0345981	0.57413	0.0088402	0.0023872	0.0100079	0.0122284	0.0289417	0.003136	0.124089	0.0204824	0.014626	0.0308287	0.0372981	0.0050258	0.0044561	0.132191	0.906549	0.070643	0.0271244	0.107379	0.0105738	0.0223736	0.0125702	0.0133619	0.007896	0.0649814	0.0014689	0.305788	0.0207149	0.0166445	0.0095119	0.147049	0.0219235
CHBH_115	1	0.0024437	0.0048299	0.0080222	0.0374528	0.0187252	0.0072875	0.0257765	0.0191077	0.0163782	0.198847	0.0107277	0.0011893	0.0080258	0.0239592	0.004731	0.019077	0.504722	0.0112346	0.0024692	0.0131913	0.0918573	0.0262612	0.0033343	0.114592	0.116986	0.0151581	0.0315207	0.0747111	0.0817192	0.0055984	0.126135	1.52278	1.24222	0.0275069	0.0968039	0.0084158	0.0216035	0.011536	0.399119	0.012654	0.0710598	0.232607	0.117065	0.0216669	0.0177525	0.0120386	0.143869	0.0136601
CHBH_120	1	0.0021822	0.0037036	0.0062296	0.0250643	0.0161196	0.0057872	0.015824	0.011639	0.0052017	0.168654	0.0064892	0.0013938	0.0057553	0.0381642	0.0042013	0.0269863	0.509636	0.0078798	0.001905	0.012239	0.0850129	0.0182552	0.0030978	0.105725	0.116263	0.0146109	0.0272497	0.0704541	0.0780342	0.005774	0.109399	1.55677	1.56478	0.0235516	0.0590759	0.0057153	0.0153371	0.0127801	0.357676	0.008498	0.0667154	0.204237	0.153763	0.021823	0.0173595	0.0092554	0.126179	0.0148095
CHBH_121	1	0.0027175	0.003625	0.0058514	0.0229074	0.0119924	0.006207	0.0176891	0.0088998	0.006902	0.172243	0.0081906	0.0017349	0.0081318	0.0328342	0.0031907	0.0252779	0.576033	0.0079376	0.0022214	0.0089718	0.0863426	0.0204449	0.0039181	0.103691	0.11188	0.0261002	0.0323277	0.0710801	0.0787752	0.0040229	0.109805	1.40815	1.22696	0.0239101	0.0729359	0.0051726	0.0151818	0.0138225	0.380495	0.0061835	0.057312	0.223097	0.115224	0.0235847	0.0197355	0.0109158	0.134519	0.0142683
CHBH_122	1	0.0016455	0.0032787	0.003384	0.0292154	0.0133925	0.0056764	0.0170337	0.0053291	0.0026376	0.12252	0.0076437	0.0019509	0.0088468	0.0335122	0.0035443	0.0274209	0.634652	0.0080794	0.0019345	0.0093516	0.0738697	0.0252265	0.0031855	0.0753114	0.0998857	0.0172276	0.0369147	0.0605921	0.0671912	0.0043229	0.0804504	1.02263	0.819612	0.017921	0.0662989	0.0058418	0.0147416	0.0133614	0.336467	0.0061769	0.0570501	0.195347	0.109465	0.0247275	0.0209765	0.0089272	0.0893377	0.0160772
CHBH_124	1	0.0027916	0.0045943	0.0044214	0.0310357	0.0262567	0.0076024	0.0279411	0.012018	0.0032569	0.203044	0.0063131	0.0017692	0.0099308	0.0526922	0.0080628	0.0349729	0.56835	0.009726	0.0027768	0.0067372	0.096801	0.014195	0.003982	0.0926806	0.164212	0.0174473	0.0275695	0.127252	0.0904562	0.0044089	0.0936184	1.5518	1.69639	0.0178798	0.0800979	0.0049822	0.0161361	0.0148752	0.430742	0.0101129	0.0601056	0.215867	0.513089	0.0257828	0.0206825	0.0090282	0.153519	0.0183966
CHBH_125	1	0.0032774	0.0037713	0.0046347	0.0248524	0.014217	0.0067926	0.0220001	0.0097038	0.0049714	0.16447	0.0072229	0.0014668	0.0072538	0.0372542	0.0036314	0.0267467	0.56843	0.0097884	0.0023535	0.008419	0.0977218	0.0217805	0.0038069	0.0931825	0.125461	0.0150506	0.0319237	0.0843431	0.0897442	0.0054566	0.102317	1.25674	0.980206	0.0222724	0.0738849	0.0059452	0.017131	0.0127329	0.443155	0.0081435	0.0695677	0.255427	0.206834	0.0226172	0.0193345	0.0114167	0.115559	0.022564
CHBH_13	1	0.00168396	0.00130932	0.00616814	0.0273074	0.00689891	0.00177078	0.0108496	0.0173833	0.0174774	0.152265	0.00350456	0.0002833	0.00619539	0.0324349	0.00167987	0.0213371	0.587886	3.12e-05	3.374e-05	0.00407458	0.00769089	0.0168865	0.00062555	0.0640195	0.0141385	0.00735218	0.0170572	0.0208155	0.00299717	0.0019905	0.103223	0.620373	0.0638951	0.0221744	0.0725462	0.00716447	0.0116994	0.0148261	0.00727454	0.00400188	0.0509255	0.00064195	0.158029	0.0103829	0.00872552	0.00426402	0.108263	0.0162391
CHBH_134	1	0.0017786	0.0035354	0.009617	0.0391654	0.0239315	0.0073569	0.0347962	0.0145839	0.0121766	0.344575	0.0068553	0.0014358	0.0078065	0.0454272	0.005157	0.0298548	0.467297	0.0083254	0.0025896	0.0077605	0.072226	0.0337373	0.003598	0.237522	0.099084	0.0199864	0.0461897	0.0840111	0.0645892	0.004651	0.255898	2.32994	1.16854	0.0550108	0.0621919	0.0068893	0.0164855	0.0100899	0.369892	0.0078058	0.0827894	0.207177	0.270086	0.0268218	0.0223105	0.0098547	0.293289	0.0309994
CHBH_135	1	0.0023131	0.0036635	0.0025035	0.0185677	0.015242	0.0051392	0.0166083	0.0083202	0.0034443	0.211759	0.0055572	0.0009379	0.0053249	0.0318682	0.0038061	0.024503	0.478442	0.0088836	0.0018092	0.0126307	0.0854072	0.0252472	0.0032436	0.140067	0.109884	0.0117269	0.0281337	0.0716291	0.0789242	0.004477	0.149972	1.63045	1.10035	0.0318337	0.0596409	0.0067762	0.0161078	0.0121146	0.368912	0.0075548	0.064735	0.215657	0.14626	0.0161056	0.0127355	0.0078341	0.173799	0.0100003
CHBH_137	1	0.0027107	0.0042688	0.0059289	0.0289297	0.0225639	0.0052407	0.0215719	0.0089448	0.0032473	0.198013	0.0070145	0.0018628	0.0094308	0.0454852	0.0034032	0.0322405	0.520833	0.0096876	0.0014557	0.0108146	0.0966173	0.0200428	0.0044756	0.111176	0.133301	0.0189937	0.0281797	0.0840811	0.0868472	0.0046368	0.121479	1.72724	1.68885	0.0237209	0.0845359	0.0081156	0.02156	0.0131357	0.411652	0.0087798	0.0678955	0.228937	0.19302	0.0240932	0.0195705	0.0131441	0.147499	0.0191329
CHBH_142	1	0.0031057	0.0041789	0.01061	0.0432366	0.0176557	0.006491	0.0264177	0.022812	0.0258822	0.197887	0.008976	0.001019	0.0087478	0.0371972	0.0051704	0.0300379	0.420876	0.0087174	0.002088	0.0114548	0.100398	0.024115	0.0041484	0.112017	0.12996	0.0178115	0.0295487	0.0789111	0.0926662	0.004547	0.11617	1.61048	1.52232	0.0243443	0.0936769	0.0078181	0.0188999	0.0124036	0.389961	0.0078055	0.0569189	0.223717	0.170685	0.0226377	0.0177185	0.0104387	0.142229	0.0177504
CHBH_146	1	0.00248	0.0039494	0.0071644	0.0380019	0.0156337	0.0057855	0.0220134	0.0264515	0.0277742	0.184007	0.0070068	0.001368	0.0066344	0.0376272	0.0045502	0.0275587	0.453051	0.0097137	0.0021628	0.0102899	0.0791563	0.0235209	0.0033037	0.10798	0.107734	0.0132375	0.0285507	0.0877711	0.0682312	0.0043063	0.114877	1.42138	1.24512	0.0268541	0.0794909	0.0082808	0.0154817	0.0110087	0.37808	0.0080925	0.0588863	0.220587	0.295818	0.0206909	0.0169805	0.0140677	0.131529	0.0196516
CHBH_147	1	0.0014151	0.0035348	0.012898	0.055005	0.0309562	0.0042573	0.0359459	0.0101803	0.0038539	0.215476	0.0084198	0.0010494	0.0130828	0.0604272	0.0074139	0.0485246	0.461301	0.0056839	0.0012589	0.0067628	0.0138133	0.0265249	0.0028134	0.11249	0.0248183	0.0141334	0.0339507	0.0187834	0.0056212	0.0025226	0.129898	0.836714	0.08406	0.0326702	0.0938119	0.0079941	0.0186002	0.0096278	0.0115944	0.0091143	0.0748048	0.0016937	0.192816	0.0204622	0.0174865	0.0095028	0.160599	0.0242225
CHBH_16	1	0.00139234	0.00322092	0.0116586	0.0426557	0.0225779	0.00490441	0.024208	0.00922978	0.0053928	0.236542	0.00755746	0.0009698	0.0135636	0.0596919	0.0186076	0.0426036	0.597533	0.00356899	0.00140897	0.0123734	0.0133548	0.0436178	0.00203575	0.104682	0.0234962	0.0283877	0.0477955	0.037576	0.00517697	0.0033426	0.199655	1.05663	0.124529	0.0479384	0.146779	0.0104646	0.0217123	0.00961716	0.0129413	0.0200886	0.213604	0.00097565	0.26024	0.0249386	0.02197	0.00828532	0.174013	0.0436811
CHBH_20	1	0.00114204	0.0161883	0.0286406	0.0370381	0.0337417	0.00236721	0.0362692	0.0388319	0.0240654	0.229677	0.00667736	0.0005184	0.0177466	0.0500759	0.00653987	0.0393576	0.57858	0.00096769	0.00050167	0.00675218	0.0178027	0.0359004	0.00063095	0.0969163	0.0300261	0.0243648	0.0389105	0.0336123	0.00830227	0.0032543	0.166844	0.976022	0.120481	0.0335219	0.0535602	0.0161846	0.0295774	0.0171555	0.0103997	0.011684	0.104995	0.00097825	0.317381	0.0259492	0.022663	0.00944632	0.172673	0.0351226
CHBH_21	1	0.00156954	0.00240572	0.0199216	0.0526278	0.0202299	0.00292161	0.0260343	0.0188036	0.0188291	0.228278	0.00675776	0.0007304	0.0142876	0.0577139	0.00622967	0.0451449	0.60194	0.00186389	0.00102037	0.00706418	0.014913	0.0250854	0.00110895	0.102223	0.0265074	0.0161899	0.0305505	0.022966	0.00645987	0.0033921	0.157754	0.976176	0.103856	0.0346797	0.0917362	0.0101866	0.021495	0.00969486	0.0124805	0.00666668	0.087429	0.00124705	0.198448	0.0221457	0.018949	0.00832062	0.177623	0.0290886
CHBH_22	1	0.00097864	0.00094532	0.00270394	0.020709	0.0132142	0.00140041	0.0156406	0.00796618	0.0073428	0.138148	0.00319546	0.0003102	0.00828839	0.0217479	0.00211077	0.0137203	0.631634	0.00070259	0.00042887	0.00687498	0.0832099	0.0197942	0.00081825	0.0559279	0.108467	0.0114927	0.0249885	0.0662239	0.0771225	0.0022991	0.0991368	1.35528	1.41799	0.0195627	0.0624001	0.00675437	0.0122106	0.00916346	0.33313	0.00437408	0.0517022	0.192168	0.120188	0.0159531	0.013829	0.00526382	0.101923	0.0181432
CHBH_3	1	0.00103394	0.00088462	0.0114276	0.0271641	0.0128987	0.00225911	0.0159977	0.00815528	0.0032612	0.169225	0.00349016	0.000367	0.0102246	0.0433199	0.00361487	0.0327181	0.527245	0.00031529	0.00068197	0.00399568	0.00704129	0.0251947	0.00076095	0.0740578	0.0125563	0.0106442	0.0243645	0.0323069	0.00284177	0.0014207	0.130239	0.730543	0.0735167	0.0281013	0.0628421	0.0102626	0.0171519	0.0142566	0.00636664	0.00997288	0.06441	0.00056915	0.288989	0.0142117	0.0118	0.00353402	0.125793	0.0125654
CHBH_35	1	0.00095604	0.00217472	0.0103066	0.0321716	0.014383	0.00238781	0.0181275	0.0101288	0.0068169	0.152683	0.00517326	0.0007135	0.00994359	0.0359489	0.00270907	0.0292615	0.512539	0.00067339	0.00063447	0.00433908	0.00787839	0.0216322	0.00097605	0.0684677	0.012745	0.0117906	0.0244065	0.0151147	0.00328757	0.002336	0.115199	0.708537	0.0713757	0.024008	0.052663	0.00925157	0.0185138	0.0171575	0.00902704	0.00524098	0.0673513	0.00047715	0.126981	0.016262	0.013795	0.00461252	0.120183	0.0188315
CHBH_36	1	0.00138564	0.00131902	0.00908314	0.0265841	0.0139466	0.00239231	0.0161528	0.00549038	0.00251	0.152955	0.00409256	0.000387	0.00886389	0.0300539	0.00262367	0.0218951	0.506695	0.00161849	0.00077817	0.00567768	0.00645729	0.0201664	0.00126305	0.0664291	0.0110912	0.0135539	0.0252715	0.0208742	0.00304457	0.001677	0.10726	0.696265	0.0665227	0.0228038	0.0671752	0.00861417	0.0157412	0.0172782	0.0101775	0.00657878	0.0560105	0.00098115	0.179197	0.0181298	0.016	0.00359962	0.113903	0.0137543
CHBH_38	1	0.00092734	0.00122712	0.00113384	0.0231737	0.0113498	0.00220791	0.0144853	0.00503948	0.002523	0.154408	0.00292126	0.000423	0.00746609	0.0405759	0.00211337	0.0243207	0.576032	0.00155329	0.00079377	0.00705598	0.0707772	0.0163484	0.00112595	0.0599504	0.0930266	0.0102104	0.0210484	0.0615279	0.0667315	0.0041404	0.101466	1.22785	1.18441	0.0217645	0.0551419	0.00607507	0.0120146	0.00829166	0.32377	0.00641218	0.0513845	0.195638	0.136478	0.0155269	0.013032	0.00369742	0.120353	0.0141804
CHBH_39	1	0.00153504	0.00347072	0.00288334	0.0264901	0.0168234	0.00277181	0.0122604	0.00570578	0.0034438	0.169239	0.00341056	0.0006256	0.00489669	0.0285999	0.00256457	0.0192841	0.58286	0.00182559	0.00087957	0.00666958	0.0908157	0.0274094	0.00158695	0.0703227	0.109814	0.00872008	0.0292515	0.0885699	0.0851615	0.0027674	0.118338	1.19229	0.81814	0.0313644	0.0533002	0.00816157	0.015572	0.00966576	0.451082	0.00796798	0.0605662	0.236208	0.24691	0.0155017	0.013034	0.00611362	0.134583	0.0150561
CHBH_4	1	0.00118364	0.00179862	0.0145336	0.0325292	0.0144505	0.00223151	0.0182364	0.00745158	0.0060902	0.166547	0.00559506	0.0004051	0.00982859	0.0354549	0.00358047	0.0281672	0.512499	0.00087809	0.00059827	0.00579568	0.0125371	0.0265483	0.00088255	0.0737283	0.0211395	0.0126015	0.0259495	0.0198197	0.00528887	0.0013865	0.123606	0.744763	0.0821857	0.0245898	0.0740112	0.0136836	0.0226608	0.017234	0.00817484	0.00719928	0.0621541	0.00072845	0.151741	0.0178981	0.015547	0.00751282	0.124373	0.0310496
CHBH_40	1	0.00126174	0.00346212	0.0141406	0.038403	0.0242583	0.00354231	0.0260992	0.031055	0.0265146	0.227229	0.00623116	0.0008569	0.00958759	0.0430339	0.00602177	0.033882	0.587319	0.00285859	0.00113787	0.00835188	0.0167212	0.0405908	0.00183035	0.0948291	0.0311456	0.0164505	0.0461495	0.0242812	0.00674377	0.0036757	0.163092	0.91821	0.100274	0.0442146	0.0869142	0.0110146	0.0233466	0.0106485	0.0139214	0.00830978	0.084136	0.00131125	0.17983	0.0238417	0.020787	0.0106253	0.174003	0.0246451
CHBH_41	1	0.00105264	0.00135342	0.0170126	0.0352344	0.0126292	0.00169481	0.017222	0.00980748	0.0056287	0.308093	0.00537656	0.0004805	0.00930469	0.0630659	0.00446757	0.0403548	0.458622	0.00070469	0.00065017	0.00832478	0.00989519	0.0312193	0.00075755	0.162146	0.0167203	0.0120307	0.0305735	0.0463625	0.00386587	0.0023611	0.237813	1.54418	0.132867	0.0590673	0.0784972	0.00872287	0.0176679	0.00759106	0.00957224	0.00912618	0.0995249	0.00077505	0.394337	0.0161089	0.013426	0.00539422	0.249103	0.0170155
CHBH_42	1	0.00097354	0.00171982	0.0129286	0.0298561	0.0134626	0.00271691	0.0149573	0.00764208	0.0030841	0.163856	0.00347086	0.0004645	0.00848709	0.0503639	0.00466637	0.0375061	0.437259	0.00210349	0.00065407	0.00458208	0.00972299	0.0199589	0.00087115	0.0713535	0.0163456	0.00866638	0.0214255	0.029875	0.00383227	0.0023687	0.120499	0.71968	0.0707727	0.0247605	0.0657762	0.00909757	0.0180721	0.00802146	0.00774984	0.00824898	0.0752462	0.00083115	0.268413	0.0145025	0.012221	0.00596742	0.121923	0.0166979
CHBH_46	1	0.00144634	0.00246212	0.0134236	0.0342419	0.0223831	0.00351571	0.0224793	0.00936298	0.0055237	0.20085	0.00564286	0.0009199	0.0112276	0.0555089	0.00623077	0.0406372	0.490629	0.00194619	0.00071717	0.00567838	0.00988969	0.0223344	0.00143985	0.0954393	0.0168263	0.0125665	0.0255795	0.0194045	0.00420067	0.0027547	0.157022	0.951779	0.101211	0.0331926	0.0771742	0.00967257	0.0184217	0.0114151	0.0139322	0.00820258	0.0843395	0.00115335	0.158345	0.0186281	0.01537	0.00564332	0.155423	0.0207172
CHBH_48	1	0.00097174	0.00187402	0.00318944	0.0244071	0.0176869	0.00245391	0.0185649	0.00814578	0.004913	0.133747	0.00380206	0.0007045	0.00712989	0.0254659	0.00307657	0.0158582	0.515691	0.00272089	0.00101937	0.00562468	0.0854115	0.0147292	0.00128935	0.0597258	0.110601	0.0112605	0.0231183	0.0823959	0.0804035	0.0028896	0.105495	1.36154	1.32987	0.0206652	0.0615781	0.00625237	0.0153636	0.00859886	0.363343	0.00598338	0.0518336	0.213718	0.259919	0.0192911	0.016359	0.00535792	0.0939333	0.0165258
CHBH_51	1	0.00095812	0.00142894	0.015127	0.0314087	0.0168718	0.00292175	0.0208163	0.0135693	0.0119799	0.172627	0.00487371	0.00062444	0.0111322	0.0460916	0.0054172	0.0340046	0.504532	0.00159021	0.00074781	0.00533806	0.00908146	0.0177969	0.00147516	0.0701508	0.0151776	0.0134982	0.0227565	0.0195487	0.003925	0.00249534	0.10861	0.667962	0.0658129	0.022939	0.086551	0.00738532	0.0168963	0.0174747	0.0104835	0.00485481	0.0592965	0.00126968	0.170791	0.0161419	0.0145889	0.00526496	0.124151	0.0166283
CHBH_54	1	0.00091352	0.00133454	0.00783507	0.0279934	0.0138425	0.00407375	0.0187021	0.00847344	0.0056329	0.182676	0.00470991	0.00061554	0.0114652	0.0351146	0.0036919	0.0253298	0.454187	0.00286211	0.00127961	0.00610816	0.00900426	0.0249359	0.00147796	0.087023	0.0153207	0.0126383	0.0244617	0.0151019	0.0038563	0.00269774	0.138324	0.842874	0.0807439	0.0303392	0.074864	0.0113722	0.0214259	0.00933691	0.0112443	0.00545251	0.0690659	0.00096818	0.118597	0.0156274	0.0141038	0.00616166	0.144381	0.0213197
CHBH_55	1	0.00094782	0.00143284	0.011288	0.036831	0.0129501	0.00304245	0.0197789	0.0195343	0.0183438	0.161065	0.00474771	0.00065894	0.00912034	0.0368197	0.0031485	0.02613	0.414829	0.00134791	0.00097781	0.0127257	0.0107228	0.0194668	0.00145076	0.0734453	0.018579	0.0118382	0.0224137	0.0262856	0.0039341	0.00186124	0.11696	0.710694	0.0715199	0.02562	0.063484	0.00767172	0.0160712	0.00745581	0.00916535	0.00616541	0.0632935	0.00093588	0.215979	0.015248	0.0136489	0.00719336	0.123431	0.0187816
CHBH_56	1	0.00095812	0.00148694	0.00214217	0.0291407	0.0138657	0.00229745	0.0152033	0.00543614	0.0029932	0.155298	0.00240461	0.00049534	0.00630224	0.0251776	0.0022962	0.0156891	0.535618	0.00103811	0.00080741	0.00530526	0.0612117	0.015399	0.00126556	0.0709491	0.0771167	0.0105297	0.0220571	0.0488999	0.0566071	0.00219774	0.108192	1.22486	1.05284	0.0255848	0.0493078	0.00556382	0.0115743	0.0165423	0.219715	0.00555261	0.0482853	0.13185	0.143089	0.0151391	0.0137479	0.00534016	0.123261	0.0126245
CHBH_58	1	0.00074212	0.00100384	0.00274807	0.0212484	0.0144864	0.00231055	0.0152473	0.00592204	0.0037695	0.179582	0.00442951	0.00079164	0.00634584	0.0245536	0.0022691	0.0157329	0.572125	0.00217251	0.00084111	0.00758826	0.0820058	0.0175607	0.00165426	0.0635005	0.108156	0.011384	0.0234226	0.0673389	0.0748471	0.00272434	0.107758	1.62503	1.90976	0.023228	0.0598216	0.00663652	0.0124176	0.00893871	0.338688	0.00530441	0.0578378	0.20138	0.161804	0.0168215	0.0147849	0.00763286	0.142591	0.0121431
CHBH_59	1	0.00082452	0.00138734	0.00513387	0.0252745	0.0133255	0.00791015	0.013512	0.0127104	0.0104337	0.145693	0.00247101	0.00035544	0.00387894	0.0219376	0.002864	0.0133749	0.55559	0.00380131	0.00305271	0.00732666	0.0816971	0.0176668	0.00148756	0.0616055	0.102358	0.00925734	0.0231737	0.0914099	0.0765761	0.00223504	0.0989316	1.50676	1.67548	0.0238018	0.0511234	0.00585302	0.0134109	0.00808961	0.30008	0.00420181	0.0453524	0.18347	0.42817	0.0152249	0.0131968	0.00527286	0.110361	0.0096535
CHBH_60	1	0.00119192	0.00144324	0.014488	0.04481	0.0209535	0.00444575	0.0221827	0.0140691	0.0092418	0.187478	0.00379741	0.00090924	0.00984324	0.0469926	0.004216	0.040614	0.575645	0.00343191	0.00196671	0.00558656	0.00794466	0.0220411	0.00221286	0.086765	0.0128311	0.0135586	0.0282667	0.0229154	0.0032382	0.00283644	0.134854	0.845233	0.0875919	0.0321764	0.0593102	0.00767272	0.0179546	0.00806001	0.0103546	0.00998661	0.08945	0.00130368	0.185723	0.0182608	0.0160128	0.00550086	0.144121	0.0138154
CHBH_61	1	0.00061262	0.00136714	0.00346837	0.0225147	0.0166824	0.00333815	0.0180592	0.00596144	0.0036418	0.152384	0.00283201	0.00067634	0.00728864	0.0302067	0.0033578	0.0183328	0.586746	0.00212671	0.00089841	0.00684926	0.0815367	0.0146424	0.00140176	0.0475676	0.110272	0.0129356	0.0230049	0.0854809	0.0741621	0.00255954	0.0720786	1.24086	1.37314	0.0160091	0.056809	0.00649812	0.0146387	0.017253	0.345039	0.00522201	0.0465907	0.20021	0.321691	0.0191623	0.0167819	0.00782056	0.110251	0.0146389
CHBH_65	1	0.00074292	0.00170994	0.00120507	0.0285256	0.0121939	0.00250535	0.0120051	0.0106041	0.0039149	0.141653	0.00381141	0.00075724	0.00505084	0.0373016	0.0027343	0.0215959	0.514997	0.00136631	0.00080581	0.00609676	0.0782271	0.0149036	0.00146156	0.0645219	0.103099	0.0100043	0.0213569	0.10959	0.0721191	0.00160674	0.105918	1.15858	0.899398	0.0227172	0.0569178	0.00581642	0.0129064	0.0165401	0.337964	0.00723091	0.0535633	0.19767	0.536169	0.0162176	0.0140369	0.00638466	0.0984206	0.0116423
CHBH_66	1	0.00071302	0.00169094	0.00667117	0.0293213	0.0150466	0.00283835	0.0152902	0.0115923	0.0102894	0.241772	0.00240141	0.00094824	0.00515774	0.0338816	0.0095262	0.0207773	0.539515	0.00195191	0.00085891	0.00769856	0.0775441	0.0241393	0.00170696	0.121602	0.104936	0.00987274	0.0321396	0.0750019	0.0713921	0.00175894	0.175872	1.70416	1.09067	0.0485609	0.0526612	0.00497432	0.0146164	0.0163359	0.327537	0.00412841	0.0554562	0.19466	0.256777	0.018011	0.0158519	0.00688926	0.201561	0.0090687
CHBH_67	1	0.00078912	0.00211154	0.017961	0.0426743	0.0169872	0.00413035	0.0195989	0.0139076	0.0075441	0.376962	0.00390351	0.00079264	0.00917034	0.0468776	0.0050694	0.0391293	0.577576	0.00263731	0.00155711	0.00590046	0.0113026	0.0347673	0.00210786	0.217788	0.0171585	0.0114106	0.0379116	0.029532	0.0059926	0.00196464	0.335211	1.95565	0.162252	0.0856086	0.058566	0.00806432	0.0209144	0.00641361	0.012425	0.00497251	0.0886116	0.00098628	0.258091	0.0159233	0.0140549	0.00654106	0.337101	0.0250819
CHBH_68	1	0.00088142	0.00183584	0.017067	0.0365079	0.0145951	0.00357145	0.0198637	0.00926704	0.0063229	0.147386	0.00388351	0.00077064	0.00947724	0.0352406	0.0048134	0.0331307	0.506165	0.00124801	0.00083251	0.00564896	0.0104865	0.0227046	0.00120746	0.0652784	0.0180189	0.0118903	0.0245286	0.0167094	0.0045065	0.00213734	0.106822	0.647563	0.0784639	0.0230187	0.0604534	0.00916422	0.0210001	0.00687341	0.0102063	0.00455051	0.0659319	0.00090948	0.149522	0.0149872	0.0136699	0.00620836	0.108541	0.0271407
CHBH_7	1	0.00099924	0.00186092	0.0278336	0.0455147	0.0264798	0.00263281	0.0219494	0.0105869	0.0040219	0.170367	0.00399826	0.0002486	0.0106486	0.0502189	0.00642427	0.0423876	0.515507	0.00079669	0.00099157	0.00513798	0.00826589	0.0254794	0.00075865	0.0651714	0.0135006	0.012181	0.0277855	0.0264845	0.00360477	0.0029363	0.115645	0.674648	0.0846607	0.0250788	0.0700004	0.0112886	0.0224022	0.00542556	0.00725174	0.00842768	0.073464	0.00062575	0.267571	0.0176782	0.015806	0.00428432	0.121033	0.0216306
CHBH_71	1	0.00094202	0.00180394	0.012097	0.0325845	0.0166628	0.00396975	0.0215493	0.00965964	0.0042143	0.231808	0.00498741	0.00075244	0.0114202	0.0492257	0.0038904	0.0367521	0.537928	0.00318751	0.00122751	0.00647686	0.00867936	0.0228142	0.00190926	0.115998	0.0145281	0.0127782	0.0279237	0.021372	0.003388	0.00175194	0.174209	1.10721	0.100786	0.0409509	0.071041	0.00686602	0.0171663	0.0157344	0.0109666	0.00820871	0.0789441	0.00074598	0.195356	0.0160056	0.0141019	0.00546826	0.182651	0.0172522
CHBH_73	1	0.00090592	0.00104504	0.00213817	0.0302833	0.0148372	0.00303475	0.016758	0.00537854	0.0031252	0.160114	0.00323671	0.00074954	0.00815244	0.0442176	0.0022155	0.0260221	0.53575	0.00107561	0.00091841	0.00868126	0.0868181	0.022322	0.00161686	0.0715381	0.112672	0.0120724	0.0276727	0.0777919	0.0807061	0.00179954	0.109099	1.43812	1.36094	0.0258168	0.0538752	0.00770922	0.0157571	0.0102841	0.353461	0.00646891	0.0624297	0.20742	0.228879	0.0174318	0.0156378	0.00653846	0.124201	0.0168824
CHBH_74	1	0.00110542	0.00214064	0.00241697	0.0361004	0.0187014	0.00326085	0.0212664	0.00730064	0.0041101	0.188719	0.00405711	0.00103414	0.0108682	0.0374876	0.0030122	0.0238805	0.556566	0.00239081	0.00100851	0.00994536	0.0937754	0.0208955	0.00154446	0.0837191	0.123176	0.0138351	0.0264567	0.0807209	0.0858641	0.00257044	0.120585	1.64707	1.52677	0.0305198	0.0714273	0.00811802	0.0167384	0.0108047	0.400477	0.00670151	0.0642834	0.23883	0.164538	0.0176327	0.0161819	0.00830046	0.143281	0.0251955
CHBH_76	1	0.00092462	0.00165434	0.00430437	0.0225948	0.0136308	0.00329705	0.0164245	0.00873354	0.0070176	0.171241	0.00373231	0.00067344	0.00722774	0.0379437	0.0024638	0.0238755	0.556096	0.00197641	0.00113141	0.0147979	0.0943908	0.0241876	0.00198206	0.0720439	0.122194	0.0123151	0.0297447	0.0824059	0.0854981	0.00345074	0.108528	1.69073	1.84795	0.0261926	0.0655443	0.00712772	0.0147706	0.0102601	0.373935	0.00644221	0.0678227	0.22267	0.191722	0.0170823	0.0153469	0.00928166	0.126481	0.0231582
CHBH_8	1	0.00130044	0.00136192	0.00982564	0.0274018	0.0162289	0.00213941	0.0256178	0.00771068	0.0032106	0.191424	0.00620626	0.0003828	0.0128656	0.0498849	0.00473427	0.0373565	0.553386	0.00066699	0.00041907	0.00478388	0.00831539	0.0260531	0.00073135	0.0807712	0.0141722	0.0133575	0.0403085	0.0209668	0.00328927	0.002363	0.133389	0.807651	0.0804677	0.0299477	0.0911822	0.00980057	0.0266571	0.0143292	0.00879964	0.00640878	0.0764092	0.00061005	0.190825	0.0307568	0.026229	0.00453692	0.138103	0.0202849
CHBH_84	1	0.00068312	0.00157454	0.00503167	0.0244568	0.0136205	0.00365995	0.0178207	0.00797804	0.0045499	0.289493	0.00550381	0.00065824	0.00684244	0.0442736	0.0028002	0.0267893	0.522238	0.00144231	0.00069521	0.00729186	0.0786327	0.0243397	0.00154896	0.161604	0.105793	0.0124769	0.0316886	0.0855739	0.0714441	0.00185564	0.245991	2.38728	1.58129	0.0594471	0.067588	0.00723952	0.016741	0.0176398	0.368659	0.00908581	0.070418	0.2175	0.278878	0.0189171	0.0164408	0.00758636	0.245701	0.0174876
CHBH_85	1	0.00083112	0.00143854	0.00223367	0.0303516	0.0235283	0.00313805	0.0229473	0.00731634	0.0035033	0.157346	0.00545561	0.00062144	0.00842744	0.0417636	0.0038737	0.0259409	0.551185	0.00229501	0.00104821	0.00792076	0.0980092	0.0235079	0.00172816	0.0725923	0.126053	0.0164059	0.0352157	0.0852489	0.0919321	0.00260044	0.108747	1.55229	1.50956	0.0270545	0.073909	0.00785112	0.0166295	0.0108966	0.415958	0.00808071	0.0592636	0.24911	0.216835	0.0239765	0.0218949	0.00676586	0.112391	0.0130028
CHBH_87	1	0.00085822	0.00282774	0.016439	0.0418726	0.0174836	0.00332805	0.0227993	0.00862604	0.0048284	0.182423	0.00506321	0.00074804	0.0113512	0.0360876	0.0057475	0.0304465	0.457121	0.00174171	0.00069681	0.00861546	0.0113819	0.0216911	0.00178036	0.0853026	0.0193941	0.0133093	0.0251176	0.0171096	0.004453	0.00161194	0.138601	0.832551	0.0891739	0.0292689	0.075293	0.00846952	0.0200215	0.00967411	0.0124796	0.00667651	0.0730405	0.00078878	0.131519	0.0167452	0.0152488	0.00757546	0.137431	0.0179758
CHBH_89	1	0.00114662	0.00204844	0.012227	0.0400706	0.0234433	0.00531925	0.0287815	0.0250419	0.0178645	0.267233	0.00521311	0.00129254	0.0151972	0.0623756	0.0067105	0.0528566	0.496765	0.00372421	0.00126031	0.00814896	0.0154946	0.0493799	0.00212906	0.103702	0.0277416	0.0161491	0.0522596	0.0326174	0.0062792	0.00216874	0.172567	0.98516	0.104027	0.054563	0.093775	0.0131122	0.0284072	0.010271	0.0138875	0.00956251	0.086009	0.00169488	0.301367	0.0221029	0.0197059	0.0103821	0.204101	0.0325382
CHBH_93	1	0.00082052	0.00203474	0.021766	0.0460998	0.0182883	0.00384305	0.0193823	0.0105572	0.0096144	0.173526	0.00486191	0.00074434	0.00944424	0.0338116	0.0056371	0.0377555	0.54684	0.00229021	0.00103571	0.00550866	0.00894306	0.0212265	0.00153656	0.0795517	0.0153854	0.0131335	0.0248117	0.0122173	0.0036577	0.00217554	0.126241	0.779795	0.0938309	0.0271864	0.075756	0.00818472	0.0187975	0.0175374	0.0121554	0.00474851	0.0749554	0.00123118	0.104306	0.0153803	0.0139259	0.00603246	0.130511	0.0228679
CHBH_94	1	0.00113142	0.00227604	0.013617	0.0398223	0.0178853	0.00437275	0.0234709	0.0118816	0.0050913	0.226945	0.00557631	0.00106044	0.0112302	0.0501417	0.0057293	0.0399045	0.508981	0.00322261	0.00116191	0.00693666	0.00884826	0.0227314	0.00246446	0.108675	0.0143947	0.0141998	0.0288236	0.0241048	0.0034511	0.00209884	0.164404	1.04999	0.107968	0.0377651	0.091499	0.00825962	0.0196663	0.011419	0.0152143	0.00837791	0.0801246	0.00111148	0.213457	0.0203555	0.0175029	0.00632676	0.169681	0.0221922
CHBH_97	1	0.00099052	0.00132784	0.00839787	0.0398795	0.0131927	0.00344855	0.0159445	0.011481	0.0104936	0.166547	0.00528231	0.00062444	0.00723124	0.0351216	0.0033451	0.0287516	0.532608	0.00158261	0.00096101	0.00517246	0.00975476	0.020772	0.00161846	0.0784329	0.0167142	0.0105382	0.0239507	0.0224933	0.0039358	0.00175284	0.124594	0.753336	0.0758359	0.0283721	0.071902	0.00643002	0.0138635	0.00734791	0.0116892	0.00512961	0.0571405	0.00054068	0.195856	0.0133949	0.0119509	0.00597106	0.125081	0.0188739
CHBH_98	1	0.00108372	0.00164894	0.017377	0.0448771	0.0199788	0.00340765	0.0244085	0.0108046	0.006679	0.258085	0.00503931	0.00072234	0.0106782	0.0705327	0.0055245	0.0535712	0.57363	0.00206831	0.00086671	0.00485636	0.011519	0.0262468	0.00147736	0.130012	0.0190037	0.0149979	0.0379087	0.0225179	0.0047603	0.00194434	0.199822	1.24927	0.122078	0.0472713	0.08661	0.00685752	0.0210778	0.00707291	0.0123395	0.00893791	0.0810508	0.00092328	0.198164	0.0226354	0.0206938	0.00768056	0.205381	0.0240055
CHBH_99	1	0.00089542	0.00240274	0.013925	0.0393005	0.019059	0.00352115	0.0177325	0.00874914	0.0048707	0.195948	0.00613901	0.00092124	0.00641124	0.0504076	0.0054455	0.0378942	0.58283	0.00166181	0.00071471	0.00481066	0.00982306	0.0159147	0.00120416	0.0956979	0.018077	0.0103954	0.022618	0.0199749	0.0039562	0.00140834	0.150053	0.928967	0.0903439	0.0329227	0.074913	0.00561032	0.0160425	0.00808851	0.0114813	0.0101204	0.0742646	0.00097688	0.174512	0.0156885	0.0141869	0.00622446	0.149361	0.0115721
CHBH_123	1	0.0019194	0.0035086	0.0022101	0.0199497	0.0154777	0.0031532	0.0165348	0.0065126	0.0042229	0.171213	0.0044952	0.0016103	0.0076347	0.0450512	0.0038899	0.0299146	0.744073	0.0055402	0.0006924	0.0074604	0.0806504	0.0173187	0.0036324	0.0977897	0.109553	0.0091376	0.0238797	0.0636161	0.0745682	0.0041748	0.102453	1.23269	0.973847	0.0245227	0.0602599	0.0037251	0.0127158	0.0113873	0.338941	0.0071159	0.0564448	0.197297	0.155919	0.0163799	0.0122955	0.0080148	0.133009	0.0061321
LC_117	2	0.0019337	0.0050894	0.0046314	0.0252351	0.0177688	0.0055732	0.0175203	0.0096075	0.0042186	0.15538	0.0046205	0.0034901	0.0047855	0.0333892	0.0033638	0.0276005	0.569067	0.0077191	0.0021817	0.0070483	0.0956613	0.0224889	0.0032408	0.0952938	0.147468	0.0131578	0.0297397	0.116074	0.0878042	0.0057674	0.0979274	1.24968	0.96756	0.023502	0.0620449	0.0052726	0.0147853	0.0112912	0.756225	0.0073511	0.0652193	0.440337	0.160244	0.017893	0.0146415	0.0096681	0.113009	0.0088627
LC_12	2	0.00094434	0.00183242	0.0153146	0.0290148	0.0183688	0.00274741	0.0216911	0.0109501	0.0052425	0.181792	0.00530136	0.0004266	0.0158726	0.0501609	0.00451637	0.0361838	0.542749	0.00084899	0.00075397	0.00476658	0.00952529	0.0196583	0.00082695	0.0819639	0.0164506	0.0145663	0.0266425	0.0238596	0.00405057	0.0017589	0.131766	0.813933	0.0867137	0.0277271	0.0729142	0.00831847	0.0178795	0.0147084	0.00864504	0.00815358	0.0691663	0.00098285	0.187165	0.0200891	0.017299	0.00531242	0.138963	0.0208191
LC_100	2	0.002368	0.0055834	0.0071829	0.0286081	0.0165886	0.0044955	0.02073	0.0100664	0.004595	0.422758	0.0072514	0.0031404	0.0098278	0.0456712	0.0025979	0.0308506	1.24866	0.0075239	0.0017849	0.0075517	0.0753172	0.028337	0.0039471	0.318824	0.111416	0.0143454	0.0369967	0.0898911	0.0680932	0.0041819	0.344488	0.973989	0.881833	0.072993	0.0579789	0.0053812	0.015655	0.0080666	0.401661	0.0068697	0.0959876	0.223167	0.267086	0.0203921	0.0160755	0.0089642	0.383439	0.0139636
LC_106	2	0.0021998	0.0034633	0.013274	0.0393791	0.0185782	0.0062322	0.0212621	0.0179213	0.0142451	0.227027	0.0076711	0.0015639	0.0090848	0.0423882	0.0055529	0.0375164	0.697296	0.0098314	0.0020063	0.008411	0.0108782	0.0231214	0.0040247	0.134752	0.0194892	0.0141486	0.0290697	0.0271208	0.0046216	0.0049005	0.148627	0.999789	0.086073	0.0318035	0.0818399	0.0059424	0.0165329	0.0089157	0.0149253	0.0083307	0.0671681	0.0014338	0.192641	0.0193453	0.0149425	0.0094894	0.175969	0.014064
LC_110	2	0.0022989	0.0045512	0.0035151	0.0251878	0.0188898	0.0070299	0.0197787	0.0109543	0.004711	0.206229	0.0078492	0.002271	0.0079538	0.0411112	0.0041923	0.0301131	1.08492	0.0116515	0.0027281	0.0117656	0.102904	0.0226093	0.0034757	0.10665	0.132489	0.0142594	0.0298227	0.0860461	0.0945322	0.0045867	0.113485	1.64083	1.70745	0.0267087	0.0752889	0.0063007	0.0162352	0.011748	0.43443	0.0114312	0.0672032	0.256967	0.216781	0.0214545	0.0167705	0.0117883	0.157949	0.0117544
LC_119	2	0.0020989	0.0036462	0.013025	0.0329934	0.0216429	0.0047095	0.0227336	0.0130701	0.0162867	0.203362	0.0044356	0.001152	0.0064635	0.0402942	0.0027846	0.0278134	0.901107	0.0078801	0.0017618	0.0090226	0.07099	0.0214914	0.0025278	0.131709	0.103824	0.012481	0.0269587	0.0730351	0.0630172	0.0047448	0.141018	1.57559	1.20386	0.0299903	0.0606109	0.0039095	0.0119794	0.0090056	0.350784	0.0070999	0.0628561	0.196367	0.193984	0.0177499	0.0135295	0.0099788	0.162189	0.0102098
LC_138	2	0.0039141	0.0056803	0.0081441	0.0272321	0.0183916	0.0078957	0.0220834	0.014079	0.0072291	0.223775	0.008249	0.0027544	0.0089428	0.0442772	0.0042887	0.0330921	0.963704	0.010729	0.002433	0.0116207	0.0743013	0.0271283	0.0056203	0.1505	0.0995683	0.0138254	0.0331357	0.0814821	0.0650472	0.0059196	0.152565	1.7238	1.33229	0.0326011	0.0558389	0.0077961	0.01999	0.011946	0.363847	0.0117258	0.0762184	0.214967	0.242682	0.0231176	0.0180635	0.01315	0.178019	0.0176373
LC_14	2	0.00093624	0.00104292	0.0146966	0.0342878	0.0157762	0.00231321	0.0194852	0.0103274	0.0032957	0.172244	0.00384856	0.0003586	0.00889399	0.0379119	0.00554727	0.0300894	0.531818	0.00039559	0.00051457	0.00362328	0.00843839	0.0195006	0.00073755	0.0746984	0.0142619	0.00932088	0.0204125	0.0212297	0.00319297	0.0019573	0.12447	0.761654	0.0830277	0.0262317	0.0701943	0.00934757	0.020041	0.0154102	0.00816034	0.00718878	0.0717891	0.00043815	0.178171	0.0137982	0.011751	0.00440002	0.128883	0.0199513
LC_141	2	0.0030044	0.0054728	0.0061778	0.0282402	0.0236021	0.0065559	0.0246213	0.0142802	0.0076801	0.21216	0.0096662	0.0026506	0.0117988	0.0363292	0.0054077	0.0280356	0.81313	0.0099519	0.0020337	0.0162234	0.0985583	0.0263968	0.0048793	0.10419	0.121575	0.0428554	0.0626507	0.0868161	0.0910572	0.005048	0.113035	1.37053	0.924048	0.0246729	0.122601	0.0080515	0.0220626	0.0128345	0.370876	0.0117694	0.0901491	0.211207	0.250019	0.0561882	0.0489535	0.0120209	0.141409	0.0162991
LC_148	2	0.0022878	0.0035286	0.015755	0.040287	0.0208206	0.005425	0.0225385	0.013518	0.0098748	0.181971	0.0049774	0.0020383	0.0078728	0.0480182	0.0051175	0.0385863	0.536535	0.0076403	0.0018776	0.008401	0.0107956	0.0228839	0.0042501	0.113105	0.0168511	0.0149985	0.0295097	0.0250352	0.0052635	0.004392	0.119496	0.802009	0.073304	0.0269934	0.06014	0.0067145	0.0162241	0.00861	0.0109035	0.0075181	0.0539923	0.0015467	0.185982	0.0189171	0.0155715	0.0077362	0.139919	0.0161949
LC_149	2	0.0019035	0.0035708	0.01197	0.0322682	0.0175702	0.0057978	0.0179092	0.0091203	0.0058881	0.168675	0.0073576	0.0015819	0.0058226	0.0413812	0.0055062	0.0336739	0.509285	0.0082509	0.001172	0.0087686	0.0092835	0.0224032	0.0030962	0.104857	0.0156017	0.0123985	0.0262017	0.0309775	0.0040196	0.0039475	0.110917	0.733595	0.07444	0.024248	0.0697729	0.007292	0.0177979	0.009266	0.0122514	0.0074962	0.0513489	0.0012116	0.248864	0.0181204	0.0136905	0.0079993	0.125189	0.0284082
LC_15	2	0.00173924	0.00342102	0.00939964	0.028045	0.0163105	0.00379721	0.0236405	0.0128511	0.0132137	0.245381	0.00635116	0.0010123	0.0141056	0.0356659	0.00433877	0.0338401	0.584031	0.00229729	0.00110057	0.00573768	0.00987949	0.0362543	0.00135155	0.0976285	0.0192749	0.0154022	0.0426155	0.0172137	0.00403027	0.0032599	0.166236	0.929491	0.104575	0.0470577	0.0958712	0.00872767	0.0188223	0.0176406	0.0115874	0.00640838	0.0795978	0.00131055	0.144587	0.0203594	0.017581	0.00622352	0.185813	0.0289816
LC_17	2	0.00115484	0.00151052	0.00949664	0.0321601	0.0210501	0.00229921	0.0229667	0.0117584	0.0035124	0.162355	0.00356626	0.0011309	0.0163616	0.0440459	0.00402027	0.0291824	0.516465	0.00068559	0.00046867	0.00509068	0.00769509	0.0243304	0.00050535	0.069541	0.011579	0.0146623	0.0324895	0.0274861	0.00271747	0.0027581	0.122867	0.724629	0.0807237	0.0232027	0.0636185	0.0103946	0.0189727	0.014855	0.00735274	0.00839048	0.0710961	0.00062245	0.237235	0.0238176	0.020308	0.00443822	0.119983	0.0305692
LC_18	2	0.00093874	0.00135522	0.0147496	0.0330706	0.0142169	0.00350821	0.0189064	0.0100831	0.0047352	0.189576	0.00457206	0.0005517	0.0125846	0.0481749	0.00372967	0.0366927	0.549935	0.00122049	0.00060597	0.00603028	0.00927149	0.022216	0.00092535	0.0813886	0.0153193	0.0108314	0.0248095	0.0208168	0.00423297	0.0019275	0.135196	0.814658	0.0869477	0.0288709	0.0780212	0.00824907	0.0181751	0.00657686	0.0104412	0.00669548	0.0707444	0.00106965	0.166502	0.0157088	0.013406	0.00540622	0.142313	0.0242824
LC_19	2	0.00119294	0.00247392	0.0188626	0.0285846	0.0195692	0.00261301	0.0190202	0.0101563	0.0380657	0.178031	0.00614086	0.0006355	0.0123676	0.0549269	0.00370607	0.0390069	0.503631	0.00084059	0.00050897	0.00789028	0.014139	0.0242963	0.00094985	0.0675201	0.0252414	0.0119816	0.0234825	0.0286336	0.00546227	0.0027326	0.114594	0.675917	0.0912487	0.0224482	0.0967022	0.0105876	0.021058	0.00822506	0.0122508	0.00766308	0.0716639	0.00086385	0.244777	0.016585	0.014039	0.00829962	0.115693	0.0332884
LC_2	2	0.00154154	0.00217442	0.0117186	0.026919	0.0150414	0.00276871	0.0209323	0.0108685	0.0039537	0.234275	0.00426616	0.0007591	0.00858749	0.0382229	0.00385807	0.0279067	0.349686	0.00072559	0.00046147	0.00638608	0.00955319	0.0299443	0.00063255	0.126653	0.0159941	0.014175	0.0294115	0.0226348	0.00413847	0.0016222	0.201723	1.26655	0.126273	0.0428818	0.0602367	0.0142566	0.0228706	0.00901636	0.0100603	0.00637608	0.070978	0.00100345	0.187337	0.0192338	0.015928	0.00505612	0.193933	0.0231905
LC_23	2	0.00088144	0.00128262	0.00429284	0.0239496	0.0143559	0.00265971	0.0177154	0.0105598	0.006335	0.189232	0.00420776	0.0007397	0.00703689	0.0351759	0.00344747	0.021613	0.585583	0.00152089	0.00080497	0.00770308	0.100763	0.0260323	0.00147795	0.0772594	0.12418	0.0147025	0.0319725	0.0886409	0.0937195	0.0025825	0.126893	1.46405	1.17674	0.0304194	0.0800292	0.00834657	0.0155081	0.0106979	0.392928	0.00655738	0.0681444	0.228908	0.258114	0.0187609	0.016198	0.00689882	0.139403	0.0219042
LC_24	2	0.00092844	0.00131212	0.00383104	0.0262988	0.0202764	0.00166091	0.0229603	0.00866148	0.002394	0.283102	0.00352526	0.0005326	0.0128126	0.0415719	0.00320767	0.0237683	0.538967	0.00054419	0.00047647	0.00820708	0.0787956	0.0381315	0.00079545	0.296476	0.108468	0.0143391	0.0448415	0.0726469	0.0709425	0.002098	0.430453	3.55201	1.62176	0.106502	0.0702482	0.00700947	0.0143528	0.0176807	0.370601	0.00796808	0.113513	0.213558	0.146352	0.0187221	0.016213	0.00748192	0.435983	0.0247669
LC_27	2	0.00111284	0.00135282	0.0162376	0.0440929	0.0179108	0.00229151	0.0207303	0.00903128	0.0058493	0.287193	0.00522396	0.0003695	0.00878499	0.0406859	0.00859027	0.0322458	0.452993	0.00057629	0.00066447	0.00423268	0.00962159	0.0205961	0.00078045	0.159994	0.0163743	0.0101569	0.0250975	0.0255527	0.00403307	0.0026789	0.243733	1.55093	0.160592	0.0553777	0.0565399	0.00724817	0.0163492	0.00943186	0.00902084	0.00712388	0.101064	0.00094025	0.217938	0.0154417	0.013025	0.00536172	0.248193	0.0295658
LC_37	2	0.00114674	0.00135782	0.00870644	0.0217284	0.00871171	0.00215721	0.0137703	0.010773	0.0035313	0.243601	0.00451286	0.0004035	0.00894989	0.0391669	0.00330237	0.0279151	0.679756	0.00131469	0.00066727	0.00555458	0.00939319	0.0221536	0.00111165	0.135833	0.0170533	0.00899088	0.0250955	0.0200193	0.00368897	0.0023249	0.212803	1.29756	0.109946	0.0484152	0.0580697	0.00596037	0.0144217	0.016459	0.00992064	0.00619748	0.0748424	0.00081505	0.176857	0.01383	0.011583	0.00528012	0.208063	0.0139232
LC_45	2	0.00143684	0.00188792	0.0129086	0.0302709	0.021985	0.00393441	0.0289586	0.0118279	0.0090121	0.287242	0.00445866	0.0009373	0.0118706	0.0514019	0.00422957	0.0406471	0.433194	0.00229959	0.00091277	0.00413438	0.00971409	0.0324437	0.00135535	0.160527	0.0153205	0.0155846	0.0404965	0.0286789	0.00454657	0.0025203	0.243563	1.5128	0.136932	0.0596245	0.0588088	0.00921057	0.0219919	0.0148804	0.0106214	0.00642298	0.0812625	0.00087085	0.2548	0.0225886	0.019158	0.00571622	0.245003	0.0192524
LC_49	2	0.00117954	0.00209052	0.00112124	0.0252953	0.011354	0.00243771	0.0125589	0.00993438	0.0036477	0.156985	0.00259746	0.0009643	0.00601919	0.0361179	0.00230477	0.0217081	0.69536	0.00144549	0.00071307	0.00894888	0.0720702	0.0172261	0.00080275	0.0554033	0.0910696	0.019507	0.0387885	0.0613499	0.0666635	0.0025178	0.0978648	1.11503	1.01419	0.0204197	0.0532928	0.00482977	0.0123924	0.00958096	0.280806	0.00718158	0.0557399	0.164298	0.173912	0.0310895	0.028446	0.00580272	0.116763	0.0159516
LC_5	2	0.00106504	0.00202962	0.0151106	0.0315842	0.0166786	0.00179291	0.0191299	0.0109195	0.741767	0.221342	0.00753826	0.0004092	0.0176566	0.0405899	0.00871257	0.0290255	0.566575	0.00034109	0.00032427	0.00652078	0.0158409	0.0262784	0.00067905	0.0891267	0.0279343	0.00981148	0.0320065	0.0358281	0.00716877	0.002061	0.15025	0.910464	0.500968	0.0361899	0.0900152	0.00806087	0.0147657	0.00957536	0.0107406	0.00951348	0.135273	0.00069765	0.336829	0.0197081	0.016475	0.00805952	0.168443	0.0189032
LC_6	2	0.00092764	0.00110362	0.00636894	0.0244683	0.0153	0.00201491	0.0181533	0.0106523	0.0022266	0.175718	0.00434746	0.0011689	0.0111216	0.0365539	0.00298037	0.0210324	0.523577	-3.59e-05	0.00036617	0.00479338	0.00959479	0.0284947	0.00053215	0.078462	0.0176548	0.0134717	0.0235675	0.0171299	0.00384827	0.0017843	0.135273	0.793152	0.0821737	0.0263855	0.0785662	0.0160646	0.0239405	0.00705206	0.00916574	0.00632308	0.0672811	0.00077555	0.23219	0.0161981	0.013928	0.00548002	0.130483	0.0200618
LC_63	2	0.00103952	0.00265784	0.010303	0.0348678	0.0192466	0.00451405	0.0219068	0.00961114	0.0065609	0.165031	0.00376221	0.00096394	0.00956324	0.0366997	0.0048639	0.0281902	0.514579	0.00256341	0.00124331	0.00712936	0.00962796	0.0223298	0.00203996	0.0742019	0.0154585	0.0134066	0.0270907	0.0364065	0.0037197	0.00175934	0.118212	0.737212	0.0811749	0.0261411	0.058966	0.0108902	0.0240269	0.00848481	0.0121776	0.00738041	0.0629187	0.00117328	0.321683	0.0205372	0.0181438	0.00655226	0.123431	0.0214365
LC_64	2	0.00097412	0.00175454	0.010103	0.0290541	0.0154683	0.00390425	0.0175159	0.0109268	0.0055171	0.179625	0.00562241	0.00069004	0.00906334	0.0287296	0.0030251	0.0217153	0.515569	0.00174561	0.00125491	0.00768036	0.0122394	0.0200511	0.00141566	0.0700159	0.0208368	0.0109923	0.0226957	0.0140041	0.0053335	0.00153844	0.115178	0.704321	0.0753449	0.0248896	0.106158	0.00890402	0.017705	0.00750551	0.0122673	0.00899901	0.0720113	0.00108758	0.210476	0.0156683	0.0138268	0.00728946	0.121851	0.0228138
LC_88	2	0.00058112	0.00100254	0.00893227	0.0239594	0.00873258	0.00328725	0.0104131	0.0101131	0.0075291	0.139202	0.00353231	0.00078864	0.00566284	0.0238526	0.002551	0.0207778	0.593233	0.00197361	0.00091881	0.00537426	0.00946146	0.0173074	0.00158186	0.0619687	0.0153559	0.00905854	0.0213676	0.017773	0.0043501	0.00135344	0.0989366	0.61671	0.0636659	0.0214236	0.0597531	0.00608242	0.0135622	0.00711531	0.0106785	0.00306031	0.0518317	0.00076158	0.223899	0.0127581	0.0120409	0.00528366	0.104591	0.0140389
LC_90	2	0.00055492	0.00248394	0.00445467	0.0202329	0.014875	0.00274465	0.0164701	0.00657704	0.0032636	0.302177	0.00266901	0.00064404	0.00752074	0.0369797	0.0035175	0.0241721	0.885656	0.00210981	0.00096001	0.00707646	0.0719914	0.0230612	0.00186156	0.170977	0.0935594	0.012093	0.0311446	0.0596789	0.0654481	0.00166574	0.254871	2.02228	0.831058	0.0630685	0.0578468	0.00582932	0.0162691	0.00836281	0.260752	0.00534831	0.0759442	0.1526	0.203434	0.0176392	0.0158479	0.00684976	0.259931	0.013804
LC_139	2	0.002111	0.0062358	0.008433	0.0252179	0.0145087	0.006737	0.0241168	0.0104389	0.0040519	0.273213	0.0088192	0.0024144	0.0085218	0.0339562	0.0031973	0.0260268	1.19624	0.0075913	0.0023202	0.0138743	0.0702733	0.028878	0.0043382	0.185157	0.0965553	0.0143367	0.0326097	0.0764901	0.0603632	0.0045602	0.200787	2.17284	1.69334	0.0406569	0.0741269	0.0097978	0.0269662	0.0103653	0.349646	0.0084375	0.081482	0.202387	0.19654	0.0226745	0.0178465	0.0117523	0.228959	0.0247753
LC_143	2	0.0024569	0.0059527	0.0037656	0.0173603	0.0109476	0.0063845	0.0167334	0.0123177	0.0089152	0.226105	0.0059896	0.0014948	0.005296	0.0288282	0.0042701	0.0232287	0.880617	0.0091172	0.0025668	0.0102649	0.0781833	0.0214364	0.0047992	0.141203	0.107473	0.0182234	0.0339317	0.0804881	0.0669172	0.0050688	0.15453	1.64287	1.173	0.0304156	0.0861819	0.006623	0.015009	0.00962	0.326643	0.007606	0.0613462	0.180887	0.264887	0.0161653	0.0113105	0.0140516	0.164689	0.0243186
LC_150	2	0.0030829	0.0033058	0.012189	0.0280324	0.0102747	0.0045307	0.0122458	0.0073655	0.0051352	0.17535	0.005733	0.0017877	0.0070914	0.0428742	0.0061579	0.0381743	0.63808	0.0081149	0.0012887	0.0096702	0.0088896	0.0227123	0.0034485	0.109835	0.0170232	0.0169689	0.0243277	0.0336741	0.0034216	0.0029475	0.115906	0.789476	0.065771	0.0244736	0.0777759	0.0087558	0.0206741	0.0107041	0.0145568	0.0063647	0.0614554	0.0019018	0.270381	0.0171529	0.0135735	0.0076025	0.128539	0.018038
LC_62	2	0.00112142	0.00228464	0.018067	0.0245184	0.0167482	0.00312125	0.0226709	0.00967374	0.0869298	0.266705	0.00402321	0.00074974	0.00879384	0.0247047	0.0045372	0.0229915	0.674433	0.00479121	0.00084411	0.0175671	0.010116	0.0412963	0.00220716	0.143827	0.0170792	0.0175408	0.0356547	0.0270247	0.0042662	0.00217444	0.217971	1.365	0.128067	0.0529874	0.061963	0.00636272	0.0168431	0.00893111	0.00835055	0.00514731	0.0759611	0.00073578	0.511559	0.0175834	0.0157458	0.00679236	0.221951	0.0215812
LC_70	2	0.00104492	0.00257214	0.013541	0.028109	0.0121256	0.00346365	0.0150408	0.00820064	0.0038498	0.148834	0.00381891	0.00091204	0.0100472	0.0337947	0.0056335	0.0289128	0.610369	0.00249451	0.00108451	0.00605986	0.00807076	0.0225947	0.00207466	0.063253	0.0125638	0.0173366	0.0307806	0.0248305	0.003336	0.00183584	0.0988086	0.94606	0.0654219	0.0210846	0.068676	0.00701372	0.0192822	0.00971371	0.0113949	0.00722021	0.057469	0.00086278	0.505192	0.0196472	0.0172788	0.00493216	0.106051	0.0184702
LC_75	2	0.00096402	0.00222604	0.010018	0.0234915	0.0106737	0.00367545	0.0163573	0.00906614	0.0041012	0.203478	0.00446901	0.00082184	0.0112212	0.0347186	0.0040392	0.0282872	0.678231	0.00239361	0.00078001	0.013121	0.0145803	0.022262	0.00153666	0.0988523	0.0248973	0.0160064	0.0245887	0.0321824	0.0058236	0.00207694	0.144915	0.931789	0.0849889	0.0348306	0.069305	0.00670582	0.0168434	0.0104897	0.0153002	0.00652471	0.0674693	0.00108438	0.572601	0.0165811	0.0142378	0.00910646	0.159671	0.0209619
LC_95	2	0.00114382	0.00158394	0.00492757	0.0336157	0.0116472	0.00310055	0.0140987	0.0110528	0.0285138	0.126442	0.00555681	0.00063494	0.00326944	0.0391027	0.0073863	0.0260664	0.602006	0.00260941	0.00114461	0.00558566	0.0844602	0.0131508	0.00188256	0.0421406	0.108333	0.0174303	0.029791	0.107641	0.0772231	0.00166774	0.0735926	0.907828	0.769632	0.0156667	0.069851	0.00503882	0.012362	0.00743571	0.291156	0.00493221	0.0373617	0.17257	0.633002	0.0182997	0.0155698	0.00797736	0.0690346	0.0103064
HCC_104	3	0.0025639	0.0063446	0.016684	0.0214741	0.0185704	0.0076004	0.0208888	0.0125249	0.0064941	0.215776	0.0078594	0.0030301	0.0106798	0.0521482	0.0066306	0.0438828	0.48542	0.0115435	0.0022479	0.0113577	0.0111047	0.0260607	0.0046839	0.119491	0.0194017	0.0159429	0.0322867	0.0347811	0.0045092	0.0049924	0.135832	0.90645	0.086846	0.0297132	0.0904049	0.0083948	0.0227641	0.0101007	0.0183305	0.0094327	0.0810571	0.0023666	0.483291	0.0229844	0.0182935	0.0110835	0.152169	0.0275182
HCC_114	3	0.0028978	0.0041457	0.0027716	0.0223391	0.0167076	0.0043321	0.0220557	0.0106198	0.0062799	0.176505	0.007922	0.0024619	0.0111858	0.0537562	0.0036075	0.0361228	0.592415	0.0067337	0.0010715	0.0100072	0.0825443	0.0158232	0.0031048	0.107445	0.119259	0.0119767	0.0249524	0.0898541	0.0732282	0.0038638	0.119026	1.36019	1.07513	0.0244678	0.0877769	0.006587	0.0145597	0.0107569	0.406264	0.0095733	0.0682229	0.224987	0.488933	0.0212379	0.0174415	0.0114263	0.122509	0.0134198
HCC_136	3	0.0024109	0.0033928	0.0060859	0.0208869	0.0124614	0.0038329	0.0164185	0.0093288	0.0040671	0.113332	0.0081461	0.0019266	0.007646	0.0387672	0.0033936	0.0287033	0.422079	0.0075682	0.0011076	0.0087889	0.0801343	0.0178311	0.0022725	0.0577785	0.101088	0.0150012	0.0306852	0.0702051	0.0715862	0.0052964	0.0536784	0.892956	0.880619	0.0129266	0.0622999	0.0068093	0.0188765	0.0114851	0.311481	0.0080578	0.0427373	0.179747	0.230022	0.0174643	0.0140405	0.0101174	0.0688097	0.0155083
HCC_140	3	0.0026012	0.0032268	0.0037416	0.0181899	0.0121372	0.0068701	0.0183904	0.0095718	0.0034711	0.172203	0.0070044	0.0018998	0.0100788	0.0322042	0.0039061	0.0247744	0.453253	0.0098497	0.0025482	0.0135842	0.0694996	0.0275452	0.004604	0.109539	0.0942926	0.0143289	0.0379077	0.0697781	0.0634272	0.0052275	0.113896	1.22541	0.757627	0.023849	0.0673569	0.0066955	0.0189775	0.0106066	0.300656	0.0100204	0.0686319	0.171407	0.216795	0.0299901	0.0239965	0.0095385	0.132399	0.0167774
HCC_145	3	0.0025804	0.0032853	0.0067159	0.0248565	0.0142705	0.0054591	0.0197255	0.0076371	0.0050697	0.138174	0.0047847	0.0018113	0.0051815	0.0234152	0.0129682	0.0201649	0.522513	0.0077213	0.0022383	0.0095183	0.0765053	0.0170838	0.0045586	0.0945162	0.0932053	0.0195311	0.0383901	0.0562711	0.0710452	0.0045674	0.0945304	0.983134	0.551292	0.0211792	0.0475337	0.0065636	0.0178399	0.0094773	0.252215	0.0053789	0.0431709	0.145497	0.474305	0.0148802	0.0177635	0.0075194	0.103609	0.0081488
HCC_151	3	0.0024846	0.0068864	0.029113	0.024804	0.0240592	0.0082451	0.0285058	0.0408564	0.0421732	0.199348	0.0103123	0.0017881	0.0089068	0.0493332	0.0078102	0.037318	0.485915	0.0083336	0.002284	0.0122758	0.0114764	0.0520293	0.0032988	0.116805	0.0198984	0.0162125	0.0354157	0.0775981	0.0046078	0.0043839	0.128579	0.895084	0.082513	0.0257985	0.0792339	0.0078314	0.0283306	0.0100316	0.0162898	0.0101721	0.069187	0.131806	0.557523	0.0424461	0.0369335	0.0095841	0.141379	0.0220211
HCC_25	3	0.00090494	0.00174222	0.00456644	0.0245111	0.0134404	0.00200291	0.0112323	0.0109059	0.0112675	0.162936	0.00239996	0.0021888	0.00511019	0.0271689	0.00235647	0.0152712	0.578694	0.00096339	0.00061587	0.00654528	0.0675704	0.0203032	0.00100485	0.0723028	0.0861198	0.01637	0.0253855	0.0665749	0.0620135	0.0023702	0.115131	1.50377	1.46815	0.0278556	0.0477314	0.00543537	0.0126243	0.00619036	0.255803	0.00556738	0.0479405	0.151968	0.456662	0.0151662	0.01271	0.00522382	0.130693	0.0170837
HCC_43	3	0.00118754	0.00131752	0.00432864	0.0374207	0.0290219	0.00348901	0.0242231	0.0114458	0.0055034	0.163598	0.00431176	0.0014313	0.00991359	0.0478819	0.00486157	0.0277181	0.500622	0.00153139	0.00116157	0.00834918	0.0892378	0.0262085	0.00071135	0.062168	0.110305	0.0154124	0.0334465	0.103291	0.0840055	0.0037698	0.118002	1.15811	0.904711	0.0226835	0.0793512	0.00951657	0.0171469	0.00953696	0.32989	0.00879188	0.0687682	0.193468	0.502294	0.0231037	0.01962	0.00504002	0.112213	0.021416
HCC_44	3	0.00138934	0.00518222	0.0276256	0.0248059	0.0326175	0.00327601	0.024977	0.012907	0.0501797	0.451167	0.00781266	0.0018643	0.0143226	0.0672089	0.00628427	0.0437391	0.486549	0.00163849	0.00055897	0.0114653	0.0899311	0.0479349	0.00124855	0.279014	0.115534	0.0223569	0.0562375	0.0930809	0.0815365	0.0027679	0.414983	3.09279	0.917046	0.0991003	0.0694542	0.0111536	0.0326981	0.0103872	0.296656	0.0110246	0.113028	0.167438	0.521091	0.0297292	0.026182	0.00855302	0.391513	0.021623
HCC_50	3	0.00121854	0.00203132	0.00249414	0.0152576	0.00997751	0.00251041	0.0122366	0.00977718	0.0022551	0.180423	0.00365336	0.0017496	0.00581359	0.0407989	0.00235217	0.0240895	0.499909	0.00122429	0.00064167	0.00753958	0.0858479	0.0169188	0.00128425	0.0731257	0.109467	0.0166796	0.02435	0.0711199	0.0779415	0.0021651	0.114916	1.42782	1.29981	0.0264032	0.0730432	0.00678887	0.0168855	0.00833806	0.335333	0.00617068	0.0591688	0.199658	0.404812	0.0184239	0.016121	0.00758242	0.133533	0.0162143
HCC_52	3	0.00074972	0.00212164	0.00735807	0.0254508	0.0137662	0.00340135	0.0170611	0.00886184	0.0037385	0.184497	0.00382381	0.00172124	0.00752534	0.0432157	0.0040292	0.0304354	0.451683	0.00241051	0.00106881	0.00575486	0.00949266	0.0216036	0.00155306	0.0871749	0.0168791	0.0175665	0.0272437	0.030762	0.0035486	0.00217494	0.139819	0.852125	0.0837439	0.0329021	0.068781	0.00776342	0.0161335	0.00624501	0.00941825	0.00529151	0.062366	0.00094798	0.465748	0.0173584	0.0154109	0.00640596	0.146571	0.0182835
HCC_53	3	0.00127972	0.00180394	0.018317	0.0272328	0.0144668	0.00329795	0.0125352	0.00641774	0.0384758	0.14113	0.00588481	0.00183594	0.00948124	0.0336537	0.0042126	0.0296543	0.467177	0.00159211	0.00089451	0.00830386	0.0113463	0.0264208	0.00154436	0.0506314	0.0181727	0.0173017	0.0333347	0.0262729	0.0046169	0.00303564	0.0871146	0.907784	0.0537079	0.0174901	0.086611	0.0119372	0.0203684	0.00678961	0.00901715	0.00396881	0.0679943	0.00081098	0.485618	0.0149308	0.0133878	0.00682736	0.0894356	0.0171915
HCC_91	3	0.00117462	0.00367904	0.00744267	0.0249857	0.0119559	0.00299625	0.0167236	0.00843614	0.0261348	0.196356	0.00326391	0.00199364	0.00779044	0.0291407	0.0018506	0.0206055	0.421274	0.00189031	0.00121081	0.00712026	0.0793311	0.0179548	0.00189046	0.089979	0.103264	0.0198054	0.0304837	0.0641259	0.0729621	0.00186404	0.140296	1.36033	0.829657	0.0331145	0.073856	0.00596232	0.0144661	0.00860491	0.297683	0.00776111	0.054946	0.17472	0.494821	0.0123943	0.0177818	0.00647056	0.144431	0.0117405
HCC_92	3	0.00085562	0.00619234	0.00983797	0.0267468	0.0143301	0.00352425	0.0183166	0.00953834	0.0055393	0.1751	0.00561441	0.00199084	0.0114082	0.0340346	0.0039058	0.0272159	0.618253	0.00226561	0.00128471	0.0109773	0.0128838	0.0243783	0.00145016	0.06558	0.0207652	0.0148343	0.0268547	0.0303332	0.0048488	0.00121104	0.115297	0.978079	0.0651239	0.0230366	0.031724	0.0106132	0.0274301	0.00888831	0.0252262	0.0114049	0.075126	0.00087018	0.541391	0.0195987	0.0175069	0.00858536	0.110271	0.0324962
HCC_96	3	0.00080832	0.00189844	0.029521	0.0281055	0.0210853	0.00547105	0.0200652	0.0110486	0.012161	0.23333	0.00425101	0.00192364	0.00937924	0.0497657	0.0058743	0.0456493	0.560183	0.00207071	0.00108651	0.00912096	0.00922576	0.0273328	0.00177616	0.116039	0.0144426	0.0122987	0.0284677	0.0522926	0.004204	0.00206374	0.181896	1.11884	0.122923	0.0408591	0.0451639	0.00961822	0.0250788	0.0100106	0.0118093	0.00587961	0.110384	0.00131168	0.537051	0.0161919	0.0139338	0.00528936	0.184751	0.0221766
[truncated: 15 more columns]
